# Supplementary material for: Exploring the molecular basis of the genetic correlation between body mass index and brain morphological traits
Source: PLoS Genet. 2025 Apr 10;21(4):e1011658. doi: 10.1371/journal.pgen.1011658 (PMC12048161; doi:10.1371/journal.pgen.1011658)
Supplement: S2 Data — The columns contain:– Gene_ID: GENCODE gene id– Tissue: GTEX tissue– Pheno: UKB code of sMRI trait– p_HEIDI_sMRI: HEIDI P-value for the sMRI trait– b_SMR_sMRI: effect size of GReX on sMRI– PPA_sMRI: posterior probability of association between GReX and sMRI trait– p_HEIDI_BMI: HEIDI P-value for BMI– b_SMR_BMI: effect size of GReX on BMI– PPA_BMI: posterior probability of association between GReX and BMI (XLSX) [file pgen.1011658.s002.xlsx]

## Sheet: TableS2
Gene_ID	Tissue	Pheno	p_HEIDI_sMRI	b_SMR_sMRI	PPA_sMRI	pHEIDI_BMI	b_SMR_BMI	PPA_BMI
ENSG00000090861.15	Brain_Cerebellum	1373	0.0510923	-0.00719031	0.807243	0.511646	0.0107198	0.952149
ENSG00000090861.15	Brain_Cerebellum	1395	0.0620997	-0.00678745	0.715025	0.511646	0.0107198	0.952149
ENSG00000090861.15	Brain_Cerebellum	1427	0.0520744	-0.00648684	0.59602	0.511646	0.0107198	0.952149
ENSG00000090861.15	Brain_Cerebellum	1408	0.0527386	-0.00718401	0.805021	0.511646	0.0107198	0.952149
ENSG00000090861.15	Brain_Cerebellum	1430	0.0736074	-0.00645823	0.613284	0.511646	0.0107198	0.952149
ENSG00000149922.10	Brain_Caudate_basal_ganglia	1396	0.194432	-0.00660462	0.540961	0.138502	0.0114929	0.980658
ENSG00000149922.10	Brain_Caudate_basal_ganglia	1403	0.265193	-0.00659879	0.536698	0.138502	0.0114929	0.980658
ENSG00000149922.10	Brain_Caudate_basal_ganglia	1426	0.18389	-0.0065984	0.544277	0.138502	0.0114929	0.980658
ENSG00000149922.10	Brain_Caudate_basal_ganglia	1430	0.0961326	-0.00709915	0.721365	0.138502	0.0114929	0.980658
ENSG00000149922.10	Brain_Caudate_basal_ganglia	1373	0.195012	-0.00678544	0.597747	0.138502	0.0114929	0.980658
ENSG00000149922.10	Brain_Caudate_basal_ganglia	1376	0.10032	-0.00690166	0.633737	0.138502	0.0114929	0.980658
ENSG00000149922.10	Brain_Caudate_basal_ganglia	1419	0.169572	-0.00703535	0.802126	0.138502	0.0114929	0.980658
ENSG00000149922.10	Brain_Caudate_basal_ganglia	1393	0.161946	-0.00702092	0.691407	0.138502	0.0114929	0.980658
ENSG00000149922.10	Brain_Caudate_basal_ganglia	1384	0.237005	-0.00703959	0.678985	0.138502	0.0114929	0.980658
ENSG00000149922.10	Brain_Caudate_basal_ganglia	1378	0.167998	-0.006479	0.506839	0.138502	0.0114929	0.980658
ENSG00000149922.10	Brain_Caudate_basal_ganglia	1408	0.154011	-0.0069235	0.634887	0.138502	0.0114929	0.980658
ENSG00000149922.10	Brain_Caudate_basal_ganglia	1375	0.160038	-0.00686367	0.622668	0.138502	0.0114929	0.980658
ENSG00000149922.10	Brain_Caudate_basal_ganglia	1428	0.204141	-0.00653909	0.52123	0.138502	0.0114929	0.980658
ENSG00000149922.10	Brain_Caudate_basal_ganglia	1395	0.129713	-0.00665836	0.563178	0.138502	0.0114929	0.980658
ENSG00000149922.10	Brain_Caudate_basal_ganglia	1388	0.293503	-0.00679735	0.64461	0.138502	0.0114929	0.980658
ENSG00000149922.10	Brain_Caudate_basal_ganglia	1431	0.247112	-0.00702873	0.66535	0.138502	0.0114929	0.980658
ENSG00000149922.10	Brain_Caudate_basal_ganglia	1415	0.272233	-0.00659548	0.537785	0.138502	0.0114929	0.980658
ENSG00000157322.17	Brain_Amygdala	1394	0.653333	0.0076399	0.998175	0.143043	-0.00684093	0.962565
ENSG00000157322.17	Brain_Amygdala	1405	0.623336	0.00631166	0.983942	0.143043	-0.00684093	0.962565
ENSG00000157322.17	Brain_Amygdala	1419	0.72367	0.00659938	0.990309	0.143043	-0.00684093	0.962565
ENSG00000157322.17	Brain_Amygdala	1386	0.655259	0.00740315	0.997383	0.143043	-0.00684093	0.962565
ENSG00000157322.17	Brain_Amygdala	1381	0.420473	0.00907935	0.999698	0.143043	-0.00684093	0.962565
ENSG00000157322.17	Brain_Amygdala	1424	0.637941	0.00646995	0.987832	0.143043	-0.00684093	0.962565
ENSG00000157322.17	Brain_Amygdala	1401	0.640218	0.0063897	0.98593	0.143043	-0.00684093	0.962565
ENSG00000157322.17	Brain_Amygdala	1380	0.465055	0.00758777	0.99805	0.143043	-0.00684093	0.962565
ENSG00000157322.17	Brain_Amygdala	1047	0.194263	0.00543091	0.908573	0.143043	-0.00684093	0.962565
ENSG00000157322.17	Brain_Amygdala	1413	0.555263	0.00754701	0.997886	0.143043	-0.00684093	0.962565
ENSG00000157322.17	Brain_Amygdala	1383	0.472676	0.00537583	0.873427	0.143043	-0.00684093	0.962565
ENSG00000157322.17	Brain_Amygdala	1415	0.744126	0.00775143	0.99842	0.143043	-0.00684093	0.962565
ENSG00000157322.17	Brain_Amygdala	206	0.875761	0.00509106	0.736363	0.143043	-0.00684093	0.962565
ENSG00000157322.17	Brain_Amygdala	1373	0.533165	0.00790456	0.998732	0.143043	-0.00684093	0.962565
ENSG00000157322.17	Brain_Amygdala	1434	0.350064	0.00590915	0.964173	0.143043	-0.00684093	0.962565
ENSG00000157322.17	Brain_Amygdala	1370	0.643876	0.00613126	0.977095	0.143043	-0.00684093	0.962565
ENSG00000157322.17	Brain_Amygdala	1428	0.585856	0.00845083	0.999358	0.143043	-0.00684093	0.962565
ENSG00000157322.17	Brain_Amygdala	1436	0.826777	0.00569525	0.941777	0.143043	-0.00684093	0.962565
ENSG00000157322.17	Brain_Amygdala	1057	0.493909	0.00502587	0.693545	0.143043	-0.00684093	0.962565
ENSG00000157322.17	Brain_Amygdala	1375	0.496275	0.00815152	0.999112	0.143043	-0.00684093	0.962565
ENSG00000157322.17	Brain_Amygdala	1429	0.648599	0.00793668	0.998779	0.143043	-0.00684093	0.962565
ENSG00000157322.17	Brain_Amygdala	1409	0.729232	0.00843819	0.999346	0.143043	-0.00684093	0.962565
ENSG00000157322.17	Brain_Amygdala	1376	0.505578	0.00615369	0.977798	0.143043	-0.00684093	0.962565
ENSG00000157322.17	Brain_Amygdala	1395	0.538653	0.00738072	0.997315	0.143043	-0.00684093	0.962565
ENSG00000157322.17	Brain_Amygdala	1430	0.615578	0.0069148	0.99434	0.143043	-0.00684093	0.962565
ENSG00000157322.17	Brain_Amygdala	1384	0.765962	0.00718378	0.996371	0.143043	-0.00684093	0.962565
ENSG00000157322.17	Brain_Amygdala	1431	0.771827	0.00849622	0.99939	0.143043	-0.00684093	0.962565
ENSG00000157322.17	Brain_Amygdala	170	0.377198	0.00508863	0.73932	0.143043	-0.00684093	0.962565
ENSG00000157322.17	Brain_Amygdala	1392	0.60367	0.00712048	0.995974	0.143043	-0.00684093	0.962565
ENSG00000157322.17	Brain_Amygdala	1404	0.941168	0.00485989	0.53837	0.143043	-0.00684093	0.962565
ENSG00000157322.17	Brain_Amygdala	1081	0.314609	0.00584059	0.965046	0.143043	-0.00684093	0.962565
ENSG00000157322.17	Brain_Amygdala	1391	0.783566	0.00686004	0.993993	0.143043	-0.00684093	0.962565
ENSG00000157322.17	Brain_Amygdala	1369	0.865395	0.00558151	0.924658	0.143043	-0.00684093	0.962565
ENSG00000157322.17	Brain_Amygdala	1054	0.626167	0.00487611	0.568068	0.143043	-0.00684093	0.962565
ENSG00000157322.17	Brain_Amygdala	1407	0.761223	0.00594253	0.966062	0.143043	-0.00684093	0.962565
ENSG00000157322.17	Brain_Amygdala	1427	0.757288	0.0074992	0.997709	0.143043	-0.00684093	0.962565
ENSG00000157322.17	Brain_Amygdala	1388	0.417924	0.00562838	0.933483	0.143043	-0.00684093	0.962565
ENSG00000157322.17	Brain_Amygdala	1411	0.521647	0.005395	0.878516	0.143043	-0.00684093	0.962565
ENSG00000157322.17	Brain_Amygdala	1432	0.794434	0.0078797	0.998671	0.143043	-0.00684093	0.962565
ENSG00000157322.17	Brain_Amygdala	1418	0.3583	0.00491118	0.588094	0.143043	-0.00684093	0.962565
ENSG00000157322.17	Brain_Amygdala	1398	0.347376	0.00608808	0.974636	0.143043	-0.00684093	0.962565
ENSG00000157322.17	Brain_Amygdala	1396	0.585813	0.00838743	0.999319	0.143043	-0.00684093	0.962565
ENSG00000157322.17	Brain_Amygdala	1400	0.196937	0.00507263	0.718132	0.143043	-0.00684093	0.962565
ENSG00000157322.17	Brain_Amygdala	1374	0.725784	0.00869622	0.999522	0.143043	-0.00684093	0.962565
ENSG00000157322.17	Brain_Amygdala	1412	0.60221	0.00650081	0.988511	0.143043	-0.00684093	0.962565
ENSG00000157322.17	Brain_Amygdala	1048	0.484424	0.00558046	0.924358	0.143043	-0.00684093	0.962565
ENSG00000157322.17	Brain_Amygdala	1416	0.808435	0.00924786	0.999736	0.143043	-0.00684093	0.962565
ENSG00000157322.17	Brain_Amygdala	1420	0.55205	0.00760357	0.998038	0.143043	-0.00684093	0.962565
ENSG00000157322.17	Brain_Amygdala	189	0.382425	0.00536277	0.876984	0.143043	-0.00684093	0.962565
ENSG00000157322.17	Brain_Amygdala	1403	0.8947	0.00715018	0.996145	0.143043	-0.00684093	0.962565
ENSG00000157322.17	Brain_Amygdala	1385	0.642961	0.00660876	0.990657	0.143043	-0.00684093	0.962565
ENSG00000157322.17	Brain_Amygdala	1426	0.747587	0.00706741	0.995611	0.143043	-0.00684093	0.962565
ENSG00000157322.17	Brain_Amygdala	1423	0.652892	0.00533423	0.859186	0.143043	-0.00684093	0.962565
ENSG00000157322.17	Brain_Amygdala	1421	0.538696	0.00731774	0.997009	0.143043	-0.00684093	0.962565
ENSG00000157322.17	Brain_Amygdala	1399	0.20112	0.00557498	0.923095	0.143043	-0.00684093	0.962565
ENSG00000157322.17	Brain_Amygdala	1393	0.638633	0.00812519	0.999037	0.143043	-0.00684093	0.962565
ENSG00000157322.17	Brain_Amygdala	1389	0.613842	0.00644836	0.987393	0.143043	-0.00684093	0.962565
ENSG00000157322.17	Brain_Amygdala	1377	0.349895	0.00622615	0.981636	0.143043	-0.00684093	0.962565
ENSG00000157322.17	Brain_Amygdala	1020	0.645865	0.00515593	0.786155	0.143043	-0.00684093	0.962565
ENSG00000157322.17	Brain_Amygdala	1397	0.673491	0.00803062	0.998913	0.143043	-0.00684093	0.962565
ENSG00000157322.17	Brain_Amygdala	1390	0.441522	0.00493529	0.61006	0.143043	-0.00684093	0.962565
ENSG00000157322.17	Brain_Amygdala	169	0.649761	0.00481724	0.520362	0.143043	-0.00684093	0.962565
ENSG00000157322.17	Brain_Amygdala	1410	0.745965	0.00835794	0.999282	0.143043	-0.00684093	0.962565
ENSG00000157322.17	Brain_Amygdala	1417	0.682253	0.00512023	0.75615	0.143043	-0.00684093	0.962565
ENSG00000157322.17	Brain_Amygdala	1082	0.97632	0.0051236	0.754054	0.143043	-0.00684093	0.962565
ENSG00000157322.17	Brain_Amygdala	1368	0.650822	0.00683192	0.99362	0.143043	-0.00684093	0.962565
ENSG00000157322.17	Brain_Amygdala	1433	0.854738	0.00790003	0.998705	0.143043	-0.00684093	0.962565
ENSG00000157322.17	Brain_Amygdala	1372	0.403954	0.00489812	0.578758	0.143043	-0.00684093	0.962565
ENSG00000157322.17	Brain_Amygdala	1378	0.391753	0.00792036	0.998747	0.143043	-0.00684093	0.962565
ENSG00000157322.17	Brain_Amygdala	1408	0.731567	0.00813215	0.999042	0.143043	-0.00684093	0.962565
ENSG00000157322.17	Brain_Amygdala	165	0.38655	0.00494867	0.628193	0.143043	-0.00684093	0.962565
ENSG00000157322.17	Brain_Spinal_cord_cervical_c-1	1380	0.167318	0.00739328	0.998117	0.0798585	-0.00666558	0.919788
ENSG00000157322.17	Brain_Spinal_cord_cervical_c-1	1377	0.576682	0.00606656	0.974796	0.0798585	-0.00666558	0.919788
ENSG00000157322.17	Brain_Spinal_cord_cervical_c-1	1373	0.439545	0.00770195	0.998794	0.0798585	-0.00666558	0.919788
ENSG00000157322.17	Brain_Spinal_cord_cervical_c-1	1400	0.390983	0.0049426	0.641263	0.0798585	-0.00666558	0.919788
ENSG00000157322.17	Brain_Spinal_cord_cervical_c-1	1416	0.0699774	0.00901082	0.999765	0.0798585	-0.00666558	0.919788
ENSG00000157322.17	Brain_Spinal_cord_cervical_c-1	1424	0.345263	0.00630411	0.986556	0.0798585	-0.00666558	0.919788
ENSG00000157322.17	Brain_Spinal_cord_cervical_c-1	1048	0.288774	0.00543742	0.890683	0.0798585	-0.00666558	0.919788
ENSG00000157322.17	Brain_Spinal_cord_cervical_c-1	1381	0.233393	0.00884663	0.999723	0.0798585	-0.00666558	0.919788
ENSG00000157322.17	Brain_Spinal_cord_cervical_c-1	1378	0.108457	0.00771734	0.998842	0.0798585	-0.00666558	0.919788
ENSG00000157322.17	Brain_Spinal_cord_cervical_c-1	189	0.535755	0.00522531	0.763243	0.0798585	-0.00666558	0.919788
ENSG00000157322.17	Brain_Spinal_cord_cervical_c-1	1423	0.496564	0.0051975	0.675508	0.0798585	-0.00666558	0.919788
ENSG00000157322.17	Brain_Spinal_cord_cervical_c-1	1411	0.591238	0.00525671	0.740448	0.0798585	-0.00666558	0.919788
ENSG00000157322.17	Brain_Spinal_cord_cervical_c-1	1413	0.0670866	0.00735357	0.997936	0.0798585	-0.00666558	0.919788
ENSG00000157322.17	Brain_Spinal_cord_cervical_c-1	1427	0.223575	0.00730698	0.997822	0.0798585	-0.00666558	0.919788
ENSG00000157322.17	Brain_Spinal_cord_cervical_c-1	1405	0.101884	0.00614988	0.981479	0.0798585	-0.00666558	0.919788
ENSG00000157322.17	Brain_Spinal_cord_cervical_c-1	1385	0.0525035	0.00643936	0.989538	0.0798585	-0.00666558	0.919788
ENSG00000157322.17	Brain_Spinal_cord_cervical_c-1	1383	0.580002	0.00523804	0.771112	0.0798585	-0.00666558	0.919788
ENSG00000157322.17	Brain_Spinal_cord_cervical_c-1	1396	0.223947	0.00817244	0.99937	0.0798585	-0.00666558	0.919788
ENSG00000157322.17	Brain_Spinal_cord_cervical_c-1	1399	0.217592	0.00543208	0.894267	0.0798585	-0.00666558	0.919788
ENSG00000157322.17	Brain_Spinal_cord_cervical_c-1	1392	0.33084	0.00693797	0.996044	0.0798585	-0.00666558	0.919788
ENSG00000157322.17	Brain_Spinal_cord_cervical_c-1	1412	0.666405	0.00633418	0.985492	0.0798585	-0.00666558	0.919788
ENSG00000157322.17	Brain_Spinal_cord_cervical_c-1	1431	0.100822	0.00827845	0.99945	0.0798585	-0.00666558	0.919788
ENSG00000157322.17	Brain_Spinal_cord_cervical_c-1	1407	0.431337	0.00579021	0.948281	0.0798585	-0.00666558	0.919788
ENSG00000157322.17	Brain_Spinal_cord_cervical_c-1	1426	0.240278	0.00688625	0.995575	0.0798585	-0.00666558	0.919788
ENSG00000157322.17	Brain_Spinal_cord_cervical_c-1	1386	0.075036	0.0072134	0.997469	0.0798585	-0.00666558	0.919788
ENSG00000157322.17	Brain_Spinal_cord_cervical_c-1	1394	0.136201	0.00744408	0.998232	0.0798585	-0.00666558	0.919788
ENSG00000157322.17	Brain_Spinal_cord_cervical_c-1	1403	0.173022	0.00696691	0.996069	0.0798585	-0.00666558	0.919788
ENSG00000157322.17	Brain_Spinal_cord_cervical_c-1	1432	0.280515	0.00767773	0.998736	0.0798585	-0.00666558	0.919788
ENSG00000157322.17	Brain_Spinal_cord_cervical_c-1	1397	0.133807	0.00782478	0.998993	0.0798585	-0.00666558	0.919788
ENSG00000157322.17	Brain_Spinal_cord_cervical_c-1	1415	0.246503	0.00755275	0.998537	0.0798585	-0.00666558	0.919788
ENSG00000157322.17	Brain_Spinal_cord_cervical_c-1	1408	0.293213	0.0079237	0.999109	0.0798585	-0.00666558	0.919788
ENSG00000157322.17	Brain_Spinal_cord_cervical_c-1	1401	0.537357	0.00622592	0.984673	0.0798585	-0.00666558	0.919788
ENSG00000157322.17	Brain_Spinal_cord_cervical_c-1	1372	0.640069	0.00477257	0.529363	0.0798585	-0.00666558	0.919788
ENSG00000157322.17	Brain_Spinal_cord_cervical_c-1	1375	0.2406	0.00794258	0.999155	0.0798585	-0.00666558	0.919788
ENSG00000157322.17	Brain_Spinal_cord_cervical_c-1	1370	0.127287	0.0059741	0.971928	0.0798585	-0.00666558	0.919788
ENSG00000157322.17	Brain_Spinal_cord_cervical_c-1	1430	0.524282	0.00673756	0.993954	0.0798585	-0.00666558	0.919788
ENSG00000157322.17	Brain_Spinal_cord_cervical_c-1	1434	0.125814	0.00575768	0.960329	0.0798585	-0.00666558	0.919788
ENSG00000157322.17	Brain_Spinal_cord_cervical_c-1	1384	0.0628026	0.00699965	0.99645	0.0798585	-0.00666558	0.919788
ENSG00000157322.17	Brain_Spinal_cord_cervical_c-1	1409	0.284787	0.00822191	0.9994	0.0798585	-0.00666558	0.919788
ENSG00000157322.17	Brain_Spinal_cord_cervical_c-1	1376	0.393483	0.00599596	0.971288	0.0798585	-0.00666558	0.919788
ENSG00000157322.17	Brain_Spinal_cord_cervical_c-1	1368	0.417158	0.00665681	0.993419	0.0798585	-0.00666558	0.919788
ENSG00000157322.17	Brain_Spinal_cord_cervical_c-1	1388	0.451758	0.00548411	0.900665	0.0798585	-0.00666558	0.919788
ENSG00000157322.17	Brain_Spinal_cord_cervical_c-1	1410	0.123242	0.00814371	0.999333	0.0798585	-0.00666558	0.919788
ENSG00000157322.17	Brain_Spinal_cord_cervical_c-1	1020	0.105204	0.00502377	0.565355	0.0798585	-0.00666558	0.919788
ENSG00000157322.17	Brain_Spinal_cord_cervical_c-1	1374	0.203151	0.00847331	0.999564	0.0798585	-0.00666558	0.919788
ENSG00000157322.17	Brain_Spinal_cord_cervical_c-1	1391	0.338829	0.0066842	0.993649	0.0798585	-0.00666558	0.919788
ENSG00000157322.17	Brain_Spinal_cord_cervical_c-1	1429	0.0680162	0.00773325	0.998847	0.0798585	-0.00666558	0.919788
ENSG00000157322.17	Brain_Spinal_cord_cervical_c-1	1369	0.362703	0.00543845	0.79736	0.0798585	-0.00666558	0.919788
ENSG00000157322.17	Brain_Spinal_cord_cervical_c-1	1389	0.39451	0.00628308	0.98669	0.0798585	-0.00666558	0.919788
ENSG00000157322.17	Brain_Spinal_cord_cervical_c-1	1436	0.350547	0.00554927	0.92296	0.0798585	-0.00666558	0.919788
ENSG00000157322.17	Brain_Spinal_cord_cervical_c-1	1395	0.409035	0.00719154	0.997385	0.0798585	-0.00666558	0.919788
ENSG00000157322.17	Brain_Substantia_nigra	1408	0.168129	0.00755829	0.976605	0.0766631	-0.00681939	0.723229
ENSG00000157322.17	Brain_Substantia_nigra	1380	0.0845884	0.00710377	0.959488	0.0766631	-0.00681939	0.723229
ENSG00000157322.17	Brain_Substantia_nigra	1399	0.116914	0.00548734	0.500223	0.0766631	-0.00681939	0.723229
ENSG00000157322.17	Brain_Substantia_nigra	1368	0.459525	0.00683542	0.94237	0.0766631	-0.00681939	0.723229
ENSG00000157322.17	Brain_Substantia_nigra	1426	0.157066	0.0065852	0.91777	0.0766631	-0.00681939	0.723229
ENSG00000157322.17	Brain_Substantia_nigra	1393	0.0967708	0.00769568	0.979924	0.0766631	-0.00681939	0.723229
ENSG00000157322.17	Brain_Substantia_nigra	1432	0.196268	0.00743835	0.97302	0.0766631	-0.00681939	0.723229
ENSG00000157322.17	Brain_Substantia_nigra	1430	0.233226	0.0066116	0.921139	0.0766631	-0.00681939	0.723229
ENSG00000157322.17	Brain_Substantia_nigra	1413	0.0705961	0.00697717	0.952345	0.0766631	-0.00681939	0.723229
ENSG00000157322.17	Brain_Substantia_nigra	1394	0.161537	0.00730704	0.968781	0.0766631	-0.00681939	0.723229
ENSG00000157322.17	Brain_Substantia_nigra	1392	0.200472	0.00683542	0.942533	0.0766631	-0.00681939	0.723229
ENSG00000157322.17	Brain_Substantia_nigra	1412	0.190998	0.00604597	0.8006	0.0766631	-0.00681939	0.723229
ENSG00000157322.17	Brain_Substantia_nigra	1397	0.123801	0.00752558	0.975452	0.0766631	-0.00681939	0.723229
ENSG00000157322.17	Brain_Substantia_nigra	1385	0.175243	0.00632901	0.874216	0.0766631	-0.00681939	0.723229
ENSG00000157322.17	Brain_Substantia_nigra	1409	0.19433	0.00802877	0.985831	0.0766631	-0.00681939	0.723229
ENSG00000157322.17	Brain_Substantia_nigra	1398	0.0596078	0.00611656	0.820748	0.0766631	-0.00681939	0.723229
ENSG00000157322.17	Brain_Substantia_nigra	1416	0.147929	0.00871641	0.992477	0.0766631	-0.00681939	0.723229
ENSG00000157322.17	Brain_Substantia_nigra	1377	0.170368	0.00593612	0.763359	0.0766631	-0.00681939	0.723229
ENSG00000157322.17	Brain_Substantia_nigra	1395	0.271118	0.00721166	0.965375	0.0766631	-0.00681939	0.723229
ENSG00000157322.17	Brain_Substantia_nigra	1415	0.216844	0.00745189	0.973529	0.0766631	-0.00681939	0.723229
ENSG00000157322.17	Brain_Substantia_nigra	1373	0.207884	0.00759204	0.97749	0.0766631	-0.00681939	0.723229
ENSG00000157322.17	Brain_Substantia_nigra	1384	0.139071	0.00672534	0.931039	0.0766631	-0.00681939	0.723229
ENSG00000157322.17	Brain_Substantia_nigra	1419	0.137685	0.00624224	0.852476	0.0766631	-0.00681939	0.723229
ENSG00000157322.17	Brain_Substantia_nigra	1386	0.162123	0.00713728	0.961127	0.0766631	-0.00681939	0.723229
ENSG00000157322.17	Brain_Substantia_nigra	1405	0.103912	0.00595001	0.764062	0.0766631	-0.00681939	0.723229
ENSG00000157322.17	Brain_Substantia_nigra	1396	0.205588	0.00810108	0.986706	0.0766631	-0.00681939	0.723229
ENSG00000157322.17	Brain_Substantia_nigra	1433	0.122749	0.00754004	0.976188	0.0766631	-0.00681939	0.723229
ENSG00000157322.17	Brain_Substantia_nigra	1427	0.263789	0.00732885	0.969183	0.0766631	-0.00681939	0.723229
ENSG00000157322.17	Brain_Substantia_nigra	1429	0.14841	0.00772633	0.980469	0.0766631	-0.00681939	0.723229
ENSG00000157322.17	Brain_Substantia_nigra	1374	0.215082	0.00831824	0.989328	0.0766631	-0.00681939	0.723229
ENSG00000157322.17	Brain_Substantia_nigra	1381	0.343187	0.00930522	0.995333	0.0766631	-0.00681939	0.723229
ENSG00000157322.17	Brain_Substantia_nigra	1047	0.0509313	0.00586083	0.754116	0.0766631	-0.00681939	0.723229
ENSG00000157322.17	Brain_Substantia_nigra	1424	0.17099	0.00608832	0.808725	0.0766631	-0.00681939	0.723229
ENSG00000157322.17	Brain_Substantia_nigra	1428	0.058999	0.0079024	0.983915	0.0766631	-0.00681939	0.723229
ENSG00000157322.17	Brain_Substantia_nigra	1401	0.385297	0.00626611	0.859119	0.0766631	-0.00681939	0.723229
ENSG00000157322.17	Brain_Substantia_nigra	1420	0.0626624	0.00704076	0.956075	0.0766631	-0.00681939	0.723229
ENSG00000157322.17	Brain_Substantia_nigra	1391	0.235564	0.00648752	0.905169	0.0766631	-0.00681939	0.723229
ENSG00000157322.17	Brain_Substantia_nigra	1407	0.197524	0.00562117	0.584286	0.0766631	-0.00681939	0.723229
ENSG00000157322.17	Brain_Substantia_nigra	1431	0.127251	0.00784512	0.982814	0.0766631	-0.00681939	0.723229
ENSG00000157322.17	Brain_Substantia_nigra	1081	0.057642	0.00620356	0.880902	0.0766631	-0.00681939	0.723229
ENSG00000157322.17	Brain_Substantia_nigra	1410	0.120744	0.00771141	0.980235	0.0766631	-0.00681939	0.723229
ENSG00000157322.17	Brain_Substantia_nigra	1378	0.0852376	0.00746934	0.973949	0.0766631	-0.00681939	0.723229
ENSG00000157322.17	Brain_Substantia_nigra	1403	0.245934	0.00657705	0.914635	0.0766631	-0.00681939	0.723229
ENSG00000157322.17	Brain_Substantia_nigra	1376	0.0631723	0.00550616	0.548676	0.0766631	-0.00681939	0.723229
ENSG00000157322.17	Brain_Substantia_nigra	1389	0.325022	0.00630755	0.869208	0.0766631	-0.00681939	0.723229
ENSG00000157322.17	Brain_Substantia_nigra	1370	0.144062	0.00580803	0.694201	0.0766631	-0.00681939	0.723229
ENSG00000157322.17	Brain_Substantia_nigra	1375	0.265434	0.00812231	0.98715	0.0766631	-0.00681939	0.723229
ENSG00000160695.14	Brain_Caudate_basal_ganglia	1388	0.0528935	-0.00363717	0.875962	0.862038	-0.005553	0.997029
ENSG00000160695.14	Brain_Caudate_basal_ganglia	1414	0.0664844	-0.0033631	0.675645	0.862038	-0.005553	0.997029
ENSG00000160695.14	Brain_Frontal_Cortex_BA9	1396	0.143344	-0.00519012	0.52353	0.603196	-0.00745496	0.984071
ENSG00000160695.14	Brain_Nucleus_accumbens_basal_ganglia	1388	0.113208	-0.00380943	0.658326	0.790504	-0.0058196	0.996017
ENSG00000160695.14	Brain_Nucleus_accumbens_basal_ganglia	1395	0.101128	-0.00371787	0.512697	0.790504	-0.0058196	0.996017
ENSG00000160695.14	Brain_Putamen_basal_ganglia	1395	0.158382	-0.00427845	0.57056	0.963143	-0.00688865	0.980443
ENSG00000160695.14	Brain_Putamen_basal_ganglia	1388	0.211567	-0.00443973	0.676064	0.963143	-0.00688865	0.980443
ENSG00000169592.14	Brain_Cerebellar_Hemisphere	1431	0.0587521	0.0062491	0.952592	0.120214	-0.0135198	0.99984
ENSG00000169592.14	Brain_Cerebellar_Hemisphere	1394	0.0907055	0.00598242	0.92423	0.120214	-0.0135198	0.99984
ENSG00000169592.14	Brain_Cerebellar_Hemisphere	1430	0.0578299	0.00672625	0.978104	0.120214	-0.0135198	0.99984
ENSG00000169592.14	Brain_Cerebellar_Hemisphere	1417	0.0821487	0.0053569	0.708854	0.120214	-0.0135198	0.99984
ENSG00000169592.14	Brain_Cerebellar_Hemisphere	1383	0.0878643	0.00559351	0.811596	0.120214	-0.0135198	0.99984
ENSG00000169592.14	Brain_Cerebellar_Hemisphere	1419	0.0867085	0.00693245	0.983647	0.120214	-0.0135198	0.99984
ENSG00000169592.14	Brain_Cerebellar_Hemisphere	1386	0.114956	0.00588001	0.907902	0.120214	-0.0135198	0.99984
ENSG00000169592.14	Brain_Cerebellar_Hemisphere	1410	0.0584687	0.0058314	0.901631	0.120214	-0.0135198	0.99984
ENSG00000169592.14	Brain_Cerebellar_Hemisphere	1390	0.0814565	0.0052023	0.502592	0.120214	-0.0135198	0.99984
ENSG00000169592.14	Brain_Cerebellar_Hemisphere	1429	0.12997	0.00601537	0.927772	0.120214	-0.0135198	0.99984
ENSG00000169592.14	Brain_Cerebellar_Hemisphere	1415	0.0783907	0.00546011	0.812248	0.120214	-0.0135198	0.99984
ENSG00000169592.14	Brain_Cerebellar_Hemisphere	1376	0.0564765	0.00618263	0.946007	0.120214	-0.0135198	0.99984
ENSG00000169592.14	Brain_Cerebellar_Hemisphere	1378	0.142033	0.00630808	0.956917	0.120214	-0.0135198	0.99984
ENSG00000169592.14	Brain_Cerebellar_Hemisphere	1426	0.0515299	0.00558983	0.852737	0.120214	-0.0135198	0.99984
ENSG00000169592.14	Brain_Cerebellar_Hemisphere	1384	0.0655093	0.00627444	0.954492	0.120214	-0.0135198	0.99984
ENSG00000169592.14	Brain_Cerebellar_Hemisphere	1412	0.0836365	0.0050249	0.636265	0.120214	-0.0135198	0.99984
ENSG00000169592.14	Brain_Cerebellar_Hemisphere	1409	0.0752646	0.00541334	0.801285	0.120214	-0.0135198	0.99984
ENSG00000169592.14	Brain_Cerebellar_Hemisphere	1416	0.107979	0.00532476	0.747646	0.120214	-0.0135198	0.99984
ENSG00000169592.14	Brain_Cerebellar_Hemisphere	1432	0.105802	0.00493078	0.554931	0.120214	-0.0135198	0.99984
ENSG00000169592.14	Brain_Cerebellar_Hemisphere	1421	0.0982957	0.00563395	0.846641	0.120214	-0.0135198	0.99984
ENSG00000169592.14	Brain_Cerebellar_Hemisphere	1424	0.0557216	0.00565549	0.863431	0.120214	-0.0135198	0.99984
ENSG00000169592.14	Brain_Cerebellar_Hemisphere	1428	0.0611466	0.00556598	0.846098	0.120214	-0.0135198	0.99984
ENSG00000169592.14	Brain_Cerebellar_Hemisphere	1413	0.121069	0.0062612	0.953151	0.120214	-0.0135198	0.99984
ENSG00000169592.14	Brain_Cerebellar_Hemisphere	1408	0.0593369	0.0062984	0.956235	0.120214	-0.0135198	0.99984
ENSG00000169592.14	Brain_Cerebellar_Hemisphere	1393	0.0701988	0.00624587	0.952377	0.120214	-0.0135198	0.99984
ENSG00000169592.14	Brain_Cerebellar_Hemisphere	1380	0.0882193	0.00520829	0.720424	0.120214	-0.0135198	0.99984
ENSG00000169592.14	Brain_Cerebellar_Hemisphere	1381	0.102631	0.00499311	0.576746	0.120214	-0.0135198	0.99984
ENSG00000169592.14	Brain_Cerebellar_Hemisphere	1375	0.0652049	0.00623562	0.951779	0.120214	-0.0135198	0.99984
ENSG00000169592.14	Brain_Cerebellar_Hemisphere	1405	0.182168	0.00583093	0.888143	0.120214	-0.0135198	0.99984
ENSG00000169592.14	Brain_Cerebellar_Hemisphere	1418	0.10054	0.0058792	0.862054	0.120214	-0.0135198	0.99984
ENSG00000169592.14	Brain_Cerebellar_Hemisphere	1370	0.106507	0.0062923	0.953654	0.120214	-0.0135198	0.99984
ENSG00000169592.14	Brain_Cerebellar_Hemisphere	1385	0.451936	0.0056078	0.809515	0.120214	-0.0135198	0.99984
ENSG00000169592.14	Brain_Cerebellum	1418	0.0752385	0.00604652	0.917936	0.0580792	-0.0139045	0.999868
ENSG00000169592.14	Brain_Cerebellum	1405	0.104576	0.00599688	0.903261	0.0580792	-0.0139045	0.999868
ENSG00000169592.14	Brain_Cerebellum	1370	0.055053	0.00647137	0.958098	0.0580792	-0.0139045	0.999868
ENSG00000169592.14	Brain_Cerebellum	1390	0.058699	0.00535036	0.6979	0.0580792	-0.0139045	0.999868
ENSG00000169592.14	Brain_Cerebellum	1383	0.0804675	0.0057527	0.864663	0.0580792	-0.0139045	0.999868
ENSG00000169592.14	Brain_Cerebellum	1429	0.0635558	0.00618656	0.939452	0.0580792	-0.0139045	0.999868
ENSG00000175170.14	Brain_Hippocampus	1374	0.0719148	-0.00728349	0.99957	0.187409	0.00621401	0.752703
ENSG00000175170.14	Brain_Hippocampus	1432	0.0583411	-0.00731138	0.999422	0.187409	0.00621401	0.752703
ENSG00000175170.14	Brain_Hippocampus	165	0.234931	-0.00518767	0.954497	0.187409	0.00621401	0.752703
ENSG00000175170.14	Brain_Hippocampus	1363	0.149276	0.0072328	0.999235	0.187409	0.00621401	0.752703
ENSG00000175170.14	Brain_Hippocampus	1389	0.0674372	-0.00713378	0.999221	0.187409	0.00621401	0.752703
ENSG00000175170.14	Brain_Hippocampus	198	0.20693	-0.00489722	0.906181	0.187409	0.00621401	0.752703
ENSG00000175170.14	Brain_Hippocampus	190	0.249148	-0.00498037	0.928695	0.187409	0.00621401	0.752703
ENSG00000175170.14	Brain_Hippocampus	1422	0.331284	-0.00496429	0.917051	0.187409	0.00621401	0.752703
ENSG00000175170.14	Brain_Hippocampus	1434	0.169082	-0.00601582	0.993088	0.187409	0.00621401	0.752703
ENSG00000175170.14	Brain_Hippocampus	1388	0.406579	-0.0046584	0.817998	0.187409	0.00621401	0.752703
ENSG00000175170.14	Brain_Hippocampus	1433	0.130922	-0.00669916	0.998356	0.187409	0.00621401	0.752703
ENSG00000175170.14	Brain_Hippocampus	1431	0.0805774	-0.00678147	0.998928	0.187409	0.00621401	0.752703
ENSG00000175170.14	Brain_Hippocampus	1373	0.0652424	-0.00705127	0.999452	0.187409	0.00621401	0.752703
ENSG00000175170.14	Brain_Hippocampus	1419	0.104359	-0.00672546	0.998358	0.187409	0.00621401	0.752703
ENSG00000175170.14	Brain_Hippocampus	1344	0.372117	0.00551561	0.979505	0.187409	0.00621401	0.752703
ENSG00000175170.14	Brain_Hippocampus	1436	0.109995	-0.00827751	0.999851	0.187409	0.00621401	0.752703
ENSG00000175170.14	Brain_Hippocampus	193	0.475437	-0.00461091	0.772527	0.187409	0.00621401	0.752703
ENSG00000175170.14	Brain_Hippocampus	1368	0.0894436	-0.0058493	0.994179	0.187409	0.00621401	0.752703
ENSG00000175170.14	Brain_Hippocampus	1430	0.171702	-0.0075634	0.999603	0.187409	0.00621401	0.752703
ENSG00000175170.14	Brain_Hippocampus	202	0.45035	-0.00434505	0.580054	0.187409	0.00621401	0.752703
ENSG00000175170.14	Brain_Hippocampus	1414	0.429361	-0.00583183	0.992383	0.187409	0.00621401	0.752703
ENSG00000175170.14	Brain_Hippocampus	1378	0.0668507	-0.00902857	0.999956	0.187409	0.00621401	0.752703
ENSG00000175170.14	Brain_Hippocampus	1371	0.248231	-0.00548218	0.979981	0.187409	0.00621401	0.752703
ENSG00000175170.14	Brain_Hippocampus	197	0.410723	-0.00458472	0.753539	0.187409	0.00621401	0.752703
ENSG00000175170.14	Brain_Hippocampus	177	0.373274	-0.00476838	0.920925	0.187409	0.00621401	0.752703
ENSG00000175170.14	Brain_Hippocampus	1424	0.0618602	-0.00791891	0.99974	0.187409	0.00621401	0.752703
ENSG00000175170.14	Brain_Hippocampus	1426	0.0656966	-0.00759279	0.999623	0.187409	0.00621401	0.752703
ENSG00000175170.14	Brain_Hippocampus	1372	0.111836	-0.00485229	0.88993	0.187409	0.00621401	0.752703
ENSG00000175170.14	Brain_Hippocampus	1421	0.0841002	-0.00741807	0.999524	0.187409	0.00621401	0.752703
ENSG00000175170.14	Brain_Hippocampus	1405	0.133949	-0.00544992	0.975871	0.187409	0.00621401	0.752703
ENSG00000175170.14	Brain_Hippocampus	1409	0.0735811	-0.00760333	0.99975	0.187409	0.00621401	0.752703
ENSG00000175170.14	Brain_Hippocampus	171	0.206316	-0.00502616	0.931588	0.187409	0.00621401	0.752703
ENSG00000175170.14	Brain_Hippocampus	170	0.184332	-0.00536644	0.970557	0.187409	0.00621401	0.752703
ENSG00000175170.14	Brain_Hippocampus	1410	0.100564	-0.00788165	0.99972	0.187409	0.00621401	0.752703
ENSG00000175170.14	Brain_Hippocampus	1370	0.132433	-0.00511591	0.945063	0.187409	0.00621401	0.752703
ENSG00000175170.14	Brain_Hippocampus	1379	0.10554	-0.00492575	0.952725	0.187409	0.00621401	0.752703
ENSG00000175170.14	Brain_Hippocampus	1392	0.109479	-0.00788655	0.999712	0.187409	0.00621401	0.752703
ENSG00000175170.14	Brain_Hippocampus	1423	0.271743	-0.00525411	0.963262	0.187409	0.00621401	0.752703
ENSG00000175170.14	Brain_Hippocampus	1427	0.0643999	-0.00824195	0.999831	0.187409	0.00621401	0.752703
ENSG00000175170.14	Brain_Hippocampus	168	0.268358	-0.00456225	0.74334	0.187409	0.00621401	0.752703
ENSG00000175170.14	Brain_Hippocampus	1399	0.173084	-0.00533855	0.968486	0.187409	0.00621401	0.752703
ENSG00000175170.14	Brain_Hippocampus	1395	0.182	-0.00682767	0.998719	0.187409	0.00621401	0.752703
ENSG00000175170.14	Brain_Hippocampus	1420	0.0760595	-0.00655787	0.997939	0.187409	0.00621401	0.752703
ENSG00000175170.14	Brain_Hippocampus	1380	0.0933387	-0.00782692	0.999778	0.187409	0.00621401	0.752703
ENSG00000175170.14	Brain_Hippocampus	1358	0.200116	0.00589444	0.990939	0.187409	0.00621401	0.752703
ENSG00000175170.14	Brain_Hippocampus	207	0.2751	-0.00498591	0.936026	0.187409	0.00621401	0.752703
ENSG00000175170.14	Brain_Hippocampus	1349	0.189418	0.00694767	0.998791	0.187409	0.00621401	0.752703
ENSG00000175170.14	Brain_Hippocampus	1412	0.153562	-0.00449581	0.805378	0.187409	0.00621401	0.752703
ENSG00000175170.14	Brain_Hippocampus	1408	0.0742304	-0.00731777	0.999552	0.187409	0.00621401	0.752703
ENSG00000175170.14	Brain_Hippocampus	167	0.266769	-0.00523644	0.961064	0.187409	0.00621401	0.752703
ENSG00000175170.14	Brain_Hippocampus	1391	0.0684289	-0.00727912	0.999425	0.187409	0.00621401	0.752703
ENSG00000175170.14	Brain_Hippocampus	1376	0.0572524	-0.00695438	0.998781	0.187409	0.00621401	0.752703
ENSG00000175170.14	Brain_Hippocampus	1382	0.181404	-0.00493118	0.933578	0.187409	0.00621401	0.752703
ENSG00000175170.14	Brain_Hippocampus	1404	0.0852474	-0.00579468	0.988878	0.187409	0.00621401	0.752703
ENSG00000175170.14	Brain_Hippocampus	1417	0.179336	-0.00645821	0.997123	0.187409	0.00621401	0.752703
ENSG00000175170.14	Brain_Hippocampus	1413	0.102997	-0.00837121	0.999864	0.187409	0.00621401	0.752703
ENSG00000175170.14	Brain_Hippocampus	1407	0.218103	-0.00585494	0.990611	0.187409	0.00621401	0.752703
ENSG00000175170.14	Brain_Hippocampus	1387	0.352783	-0.00521344	0.957731	0.187409	0.00621401	0.752703
ENSG00000175170.14	Brain_Hippocampus	1406	0.477205	-0.0048986	0.941436	0.187409	0.00621401	0.752703
ENSG00000175170.14	Brain_Hippocampus	215	0.281319	-0.00567969	0.986189	0.187409	0.00621401	0.752703
ENSG00000175170.14	Brain_Hippocampus	166	0.274094	-0.00489253	0.902253	0.187409	0.00621401	0.752703
ENSG00000175170.14	Brain_Hippocampus	1403	0.144968	-0.00709098	0.999249	0.187409	0.00621401	0.752703
ENSG00000176927.15	Brain_Cerebellum	773	0.260606	-0.00560785	0.785913	0.208071	-0.00593782	0.643345
ENSG00000176927.15	Brain_Cerebellum	706	0.258423	-0.00612816	0.977136	0.208071	-0.00593782	0.643345
ENSG00000176927.15	Brain_Cerebellum	672	0.227128	-0.00472577	0.500609	0.208071	-0.00593782	0.643345
ENSG00000176927.15	Brain_Cerebellum	376	0.0766756	-0.0054155	0.661667	0.208071	-0.00593782	0.643345
ENSG00000178952.10	Brain_Nucleus_accumbens_basal_ganglia	213	0.122671	-0.00664579	0.627627	0.450005	0.0166329	0.999243
ENSG00000197165.10	Brain_Amygdala	213	0.0598299	-0.00612246	0.870657	0.0599746	0.0143809	0.99988
ENSG00000197165.10	Brain_Putamen_basal_ganglia	213	0.0989397	-0.00540513	0.91505	0.058999	0.0131213	0.999995
ENSG00000206014.6	Brain_Cortex	1400	0.807035	0.00519804	0.599738	0.429859	-0.00854781	0.897352
ENSG00000206014.6	Brain_Cortex	1376	0.618611	0.00537216	0.677151	0.429859	-0.00854781	0.897352
ENSG00000237742.6	Brain_Anterior_cingulate_cortex_BA24	698	0.115481	0.0043856	0.828251	0.0684174	-0.00587318	0.968122
ENSG00000237742.6	Brain_Anterior_cingulate_cortex_BA24	765	0.0958968	0.00462745	0.929607	0.0684174	-0.00587318	0.968122
ENSG00000237742.6	Brain_Caudate_basal_ganglia	765	0.236784	0.00382091	0.972974	0.0960147	-0.00484952	0.982159
ENSG00000237742.6	Brain_Caudate_basal_ganglia	698	0.288444	0.00362121	0.92046	0.0960147	-0.00484952	0.982159
ENSG00000251417.2	Brain_Amygdala	213	0.129975	0.0062937	0.656211	0.286015	-0.0157517	0.999385
ENSG00000253641.5	Brain_Caudate_basal_ganglia	1388	0.0657917	-0.00587407	0.771815	0.319833	0.011462	0.9827
ENSG00000253641.5	Brain_Caudate_basal_ganglia	1406	0.241316	-0.00533561	0.515544	0.319833	0.011462	0.9827
ENSG00000253641.5	Brain_Caudate_basal_ganglia	1430	0.30466	-0.00537395	0.536468	0.319833	0.011462	0.9827
ENSG00000253641.5	Brain_Caudate_basal_ganglia	1376	0.180218	-0.00533656	0.585404	0.319833	0.011462	0.9827
ENSG00000253641.5	Brain_Caudate_basal_ganglia	1371	0.0612423	-0.00606697	0.768889	0.319833	0.011462	0.9827
ENSG00000253641.5	Brain_Caudate_basal_ganglia	1395	0.234201	-0.00537935	0.567054	0.319833	0.011462	0.9827
ENSG00000253641.5	Brain_Caudate_basal_ganglia	1400	0.245281	-0.00653146	0.886477	0.319833	0.011462	0.9827
ENSG00000253641.5	Brain_Caudate_basal_ganglia	677	0.597008	-0.00742237	0.949451	0.319833	0.011462	0.9827
ENSG00000253641.5	Brain_Caudate_basal_ganglia	745	0.781402	-0.00712797	0.930113	0.319833	0.011462	0.9827
ENSG00000253893.2	Brain_Substantia_nigra	677	0.752576	0.0057357	0.993222	0.0516732	-0.00827536	0.996037
ENSG00000253893.2	Brain_Substantia_nigra	1406	0.473081	0.00421921	0.801036	0.0516732	-0.00827536	0.996037
ENSG00000253893.2	Brain_Substantia_nigra	745	0.729315	0.00554376	0.99004	0.0516732	-0.00827536	0.996037
ENSG00000253893.2	Brain_Substantia_nigra	1400	0.0717798	0.00512431	0.980324	0.0516732	-0.00827536	0.996037
ENSG00000253893.2	Brain_Substantia_nigra	1371	0.10779	0.00410273	0.705639	0.0516732	-0.00827536	0.996037
ENSG00000253893.2	Brain_Substantia_nigra	1395	0.316455	0.00356811	0.635414	0.0516732	-0.00827536	0.996037
ENSG00000253893.2	Brain_Substantia_nigra	1376	0.20374	0.00367552	0.71641	0.0516732	-0.00827536	0.996037
ENSG00000253893.2	Brain_Substantia_nigra	372	0.989386	0.00415109	0.659688	0.0516732	-0.00827536	0.996037
ENSG00000253893.2	Brain_Substantia_nigra	711	0.218795	0.00428006	0.764506	0.0516732	-0.00827536	0.996037
ENSG00000255020.1	Brain_Frontal_Cortex_BA9	745	0.206983	-0.00535692	0.923185	0.139375	0.00694189	0.887475
ENSG00000255020.1	Brain_Frontal_Cortex_BA9	1406	0.310437	-0.00567154	0.955123	0.139375	0.00694189	0.887475
ENSG00000255020.1	Brain_Frontal_Cortex_BA9	1430	0.22516	-0.00452491	0.517415	0.139375	0.00694189	0.887475
ENSG00000255020.1	Brain_Frontal_Cortex_BA9	1371	0.372049	-0.00537576	0.925046	0.139375	0.00694189	0.887475
ENSG00000255020.1	Brain_Frontal_Cortex_BA9	677	0.0959073	-0.0051949	0.89837	0.139375	0.00694189	0.887475
ENSG00000255020.1	Brain_Frontal_Cortex_BA9	1376	0.487487	-0.00473686	0.718176	0.139375	0.00694189	0.887475
ENSG00000255020.1	Brain_Frontal_Cortex_BA9	1400	0.599659	-0.00557887	0.947576	0.139375	0.00694189	0.887475
ENSG00000255020.1	Brain_Hippocampus	1371	0.21533	-0.00488332	0.902178	0.0957639	0.00658692	0.906331
ENSG00000255020.1	Brain_Hippocampus	1430	0.196714	-0.00414035	0.576426	0.0957639	0.00658692	0.906331
ENSG00000255020.1	Brain_Hippocampus	745	0.101085	-0.0049811	0.894355	0.0957639	0.00658692	0.906331
ENSG00000255020.1	Brain_Hippocampus	1406	0.287855	-0.0055156	0.970182	0.0957639	0.00658692	0.906331
ENSG00000255020.1	Brain_Hippocampus	1400	0.390167	-0.00509099	0.943712	0.0957639	0.00658692	0.906331
ENSG00000255020.1	Brain_Hippocampus	1376	0.547641	-0.00463389	0.85686	0.0957639	0.00658692	0.906331
ENSG00000255020.1	Brain_Nucleus_accumbens_basal_ganglia	745	0.316284	-0.00573352	0.962946	0.122632	0.00707501	0.912697
ENSG00000255020.1	Brain_Nucleus_accumbens_basal_ganglia	1376	0.319964	-0.0045675	0.709604	0.122632	0.00707501	0.912697
ENSG00000255020.1	Brain_Nucleus_accumbens_basal_ganglia	1400	0.240794	-0.00513686	0.888712	0.122632	0.00707501	0.912697
ENSG00000255020.1	Brain_Nucleus_accumbens_basal_ganglia	1371	0.171554	-0.00491903	0.83955	0.122632	0.00707501	0.912697
ENSG00000255020.1	Brain_Nucleus_accumbens_basal_ganglia	1406	0.117722	-0.0052497	0.912495	0.122632	0.00707501	0.912697
ENSG00000255020.1	Brain_Nucleus_accumbens_basal_ganglia	677	0.227161	-0.00561564	0.954433	0.122632	0.00707501	0.912697
ENSG00000255020.1	Brain_Putamen_basal_ganglia	1376	0.875915	-0.00516361	0.664498	0.175427	0.0073399	0.619013
ENSG00000255020.1	Brain_Putamen_basal_ganglia	1406	0.732822	-0.00614611	0.861188	0.175427	0.0073399	0.619013
ENSG00000255020.1	Brain_Putamen_basal_ganglia	677	0.167687	-0.00542717	0.642219	0.175427	0.0073399	0.619013
ENSG00000255020.1	Brain_Putamen_basal_ganglia	1400	0.650565	-0.00567296	0.755994	0.175427	0.0073399	0.619013
ENSG00000255020.1	Brain_Putamen_basal_ganglia	1371	0.638696	-0.00544155	0.697793	0.175427	0.0073399	0.619013
ENSG00000255020.1	Brain_Putamen_basal_ganglia	745	0.313624	-0.00555051	0.684054	0.175427	0.0073399	0.619013
ENSG00000255185.5	Brain_Caudate_basal_ganglia	165	0.181294	0.00380398	0.709372	0.249572	-0.00698398	0.999449
ENSG00000255185.5	Brain_Caudate_basal_ganglia	170	0.232189	0.00402806	0.866321	0.249572	-0.00698398	0.999449
ENSG00000255185.5	Brain_Nucleus_accumbens_basal_ganglia	1432	0.334847	0.00735261	0.998938	0.0990846	-0.0064283	0.925858
ENSG00000255185.5	Brain_Nucleus_accumbens_basal_ganglia	1395	0.358302	0.00695347	0.997679	0.0990846	-0.0064283	0.925858
ENSG00000255185.5	Brain_Nucleus_accumbens_basal_ganglia	1421	0.104607	0.00689007	0.997334	0.0990846	-0.0064283	0.925858
ENSG00000255185.5	Brain_Nucleus_accumbens_basal_ganglia	1082	0.629873	0.00494436	0.790133	0.0990846	-0.0064283	0.925858
ENSG00000255185.5	Brain_Nucleus_accumbens_basal_ganglia	1430	0.344274	0.0064058	0.992731	0.0990846	-0.0064283	0.925858
ENSG00000255185.5	Brain_Nucleus_accumbens_basal_ganglia	1020	0.215926	0.00522875	0.88615	0.0990846	-0.0064283	0.925858
ENSG00000255185.5	Brain_Nucleus_accumbens_basal_ganglia	1401	0.456583	0.00600655	0.981956	0.0990846	-0.0064283	0.925858
ENSG00000255185.5	Brain_Nucleus_accumbens_basal_ganglia	1399	0.396894	0.00590209	0.976753	0.0990846	-0.0064283	0.925858
ENSG00000255185.5	Brain_Nucleus_accumbens_basal_ganglia	1390	0.620931	0.00493293	0.764999	0.0990846	-0.0064283	0.925858
ENSG00000255185.5	Brain_Nucleus_accumbens_basal_ganglia	1427	0.238538	0.00693352	0.997543	0.0990846	-0.0064283	0.925858
ENSG00000255185.5	Brain_Nucleus_accumbens_basal_ganglia	1400	0.645053	0.00519309	0.873112	0.0990846	-0.0064283	0.925858
ENSG00000255185.5	Brain_Nucleus_accumbens_basal_ganglia	1081	0.0912818	0.00557602	0.957681	0.0990846	-0.0064283	0.925858
ENSG00000255185.5	Brain_Nucleus_accumbens_basal_ganglia	1418	0.596364	0.0047318	0.656477	0.0990846	-0.0064283	0.925858
ENSG00000255185.5	Brain_Nucleus_accumbens_basal_ganglia	1426	0.334704	0.00658125	0.994959	0.0990846	-0.0064283	0.925858
ENSG00000255185.5	Brain_Nucleus_accumbens_basal_ganglia	1393	0.1351	0.00774791	0.999479	0.0990846	-0.0064283	0.925858
ENSG00000255185.5	Brain_Nucleus_accumbens_basal_ganglia	189	0.65578	0.00554338	0.946028	0.0990846	-0.0064283	0.925858
ENSG00000255185.5	Brain_Nucleus_accumbens_basal_ganglia	169	0.706708	0.00492814	0.750133	0.0990846	-0.0064283	0.925858
ENSG00000255185.5	Brain_Nucleus_accumbens_basal_ganglia	1389	0.522561	0.00633616	0.992153	0.0990846	-0.0064283	0.925858
ENSG00000255185.5	Brain_Nucleus_accumbens_basal_ganglia	371	0.749021	0.00478304	0.637322	0.0990846	-0.0064283	0.925858
ENSG00000255185.5	Brain_Nucleus_accumbens_basal_ganglia	170	0.394969	0.00476527	0.690274	0.0990846	-0.0064283	0.925858
ENSG00000255185.5	Brain_Nucleus_accumbens_basal_ganglia	1396	0.394887	0.00810142	0.999721	0.0990846	-0.0064283	0.925858
ENSG00000255185.5	Brain_Nucleus_accumbens_basal_ganglia	1407	0.403367	0.0055781	0.95113	0.0990846	-0.0064283	0.925858
ENSG00000255185.5	Brain_Nucleus_accumbens_basal_ganglia	1436	0.596484	0.00539079	0.923823	0.0990846	-0.0064283	0.925858
ENSG00000255185.5	Brain_Nucleus_accumbens_basal_ganglia	1370	0.308727	0.00604865	0.983742	0.0990846	-0.0064283	0.925858
ENSG00000255185.5	Brain_Nucleus_accumbens_basal_ganglia	1423	0.468032	0.00494613	0.790811	0.0990846	-0.0064283	0.925858
ENSG00000255185.5	Brain_Nucleus_accumbens_basal_ganglia	1417	0.331585	0.00458773	0.579054	0.0990846	-0.0064283	0.925858
ENSG00000255185.5	Brain_Nucleus_accumbens_basal_ganglia	1405	0.268112	0.00621995	0.988996	0.0990846	-0.0064283	0.925858
ENSG00000255185.5	Brain_Nucleus_accumbens_basal_ganglia	1424	0.287758	0.00595479	0.980505	0.0990846	-0.0064283	0.925858
ENSG00000255185.5	Brain_Nucleus_accumbens_basal_ganglia	1411	0.539182	0.0052038	0.88463	0.0990846	-0.0064283	0.925858
ENSG00000255185.5	Brain_Nucleus_accumbens_basal_ganglia	1377	0.539041	0.00606778	0.984567	0.0990846	-0.0064283	0.925858
ENSG00000255185.5	Brain_Nucleus_accumbens_basal_ganglia	1431	0.249045	0.00797076	0.999657	0.0990846	-0.0064283	0.925858
ENSG00000255185.5	Brain_Nucleus_accumbens_basal_ganglia	1412	0.409748	0.00601975	0.982589	0.0990846	-0.0064283	0.925858
ENSG00000255185.5	Brain_Nucleus_accumbens_basal_ganglia	1380	0.290439	0.0074604	0.999124	0.0990846	-0.0064283	0.925858
ENSG00000255185.5	Brain_Nucleus_accumbens_basal_ganglia	1410	0.257509	0.00775321	0.999481	0.0990846	-0.0064283	0.925858
ENSG00000255185.5	Brain_Nucleus_accumbens_basal_ganglia	1381	0.298387	0.00876385	0.9999	0.0990846	-0.0064283	0.925858
ENSG00000255185.5	Brain_Nucleus_accumbens_basal_ganglia	1057	0.107977	0.00466974	0.650302	0.0990846	-0.0064283	0.925858
ENSG00000255185.5	Brain_Nucleus_accumbens_basal_ganglia	1383	0.81363	0.00529444	0.904096	0.0990846	-0.0064283	0.925858
ENSG00000255185.5	Brain_Nucleus_accumbens_basal_ganglia	1378	0.189132	0.00776724	0.999504	0.0990846	-0.0064283	0.925858
ENSG00000255185.5	Brain_Nucleus_accumbens_basal_ganglia	1388	0.467743	0.00537084	0.921517	0.0990846	-0.0064283	0.925858
ENSG00000255185.5	Brain_Nucleus_accumbens_basal_ganglia	1429	0.170834	0.0075658	0.999279	0.0990846	-0.0064283	0.925858
ENSG00000255185.5	Brain_Nucleus_accumbens_basal_ganglia	1433	0.118679	0.00709338	0.998234	0.0990846	-0.0064283	0.925858
ENSG00000255185.5	Brain_Nucleus_accumbens_basal_ganglia	1392	0.521749	0.00701958	0.997968	0.0990846	-0.0064283	0.925858
ENSG00000255185.5	Brain_Nucleus_accumbens_basal_ganglia	1409	0.323891	0.00788917	0.999593	0.0990846	-0.0064283	0.925858
ENSG00000255185.5	Brain_Nucleus_accumbens_basal_ganglia	1376	0.564749	0.00596674	0.980939	0.0990846	-0.0064283	0.925858
ENSG00000255185.5	Brain_Nucleus_accumbens_basal_ganglia	1046	0.129718	0.00456902	0.62096	0.0990846	-0.0064283	0.925858
ENSG00000255185.5	Brain_Nucleus_accumbens_basal_ganglia	1373	0.460268	0.00755728	0.999272	0.0990846	-0.0064283	0.925858
ENSG00000255185.5	Brain_Nucleus_accumbens_basal_ganglia	1420	0.117916	0.00710876	0.998276	0.0990846	-0.0064283	0.925858
ENSG00000255185.5	Brain_Nucleus_accumbens_basal_ganglia	1415	0.0785742	0.00675318	0.996473	0.0990846	-0.0064283	0.925858
ENSG00000255185.5	Brain_Nucleus_accumbens_basal_ganglia	1368	0.381055	0.00643615	0.993062	0.0990846	-0.0064283	0.925858
ENSG00000255185.5	Brain_Nucleus_accumbens_basal_ganglia	1384	0.15795	0.00654706	0.994616	0.0990846	-0.0064283	0.925858
ENSG00000255185.5	Brain_Nucleus_accumbens_basal_ganglia	1375	0.330271	0.00785902	0.999573	0.0990846	-0.0064283	0.925858
ENSG00000255185.5	Brain_Nucleus_accumbens_basal_ganglia	1419	0.0971309	0.00609626	0.985373	0.0990846	-0.0064283	0.925858
ENSG00000255185.5	Brain_Nucleus_accumbens_basal_ganglia	1048	0.484822	0.00580885	0.971586	0.0990846	-0.0064283	0.925858
ENSG00000255185.5	Brain_Nucleus_accumbens_basal_ganglia	1386	0.174309	0.0069726	0.997759	0.0990846	-0.0064283	0.925858
ENSG00000255185.5	Brain_Nucleus_accumbens_basal_ganglia	1374	0.314661	0.00813582	0.999731	0.0990846	-0.0064283	0.925858
ENSG00000255185.5	Brain_Nucleus_accumbens_basal_ganglia	1408	0.384798	0.00751539	0.999202	0.0990846	-0.0064283	0.925858
ENSG00000255185.5	Brain_Nucleus_accumbens_basal_ganglia	1391	0.347541	0.00634354	0.991656	0.0990846	-0.0064283	0.925858
ENSG00000255185.5	Brain_Nucleus_accumbens_basal_ganglia	1385	0.156977	0.00634749	0.991704	0.0990846	-0.0064283	0.925858
ENSG00000255185.5	Brain_Nucleus_accumbens_basal_ganglia	1403	0.381722	0.00659882	0.995165	0.0990846	-0.0064283	0.925858
ENSG00000255185.5	Brain_Nucleus_accumbens_basal_ganglia	1394	0.290493	0.00741623	0.999049	0.0990846	-0.0064283	0.925858
ENSG00000255185.5	Brain_Nucleus_accumbens_basal_ganglia	165	0.535043	0.00472525	0.653502	0.0990846	-0.0064283	0.925858
ENSG00000255185.5	Brain_Nucleus_accumbens_basal_ganglia	1369	0.707971	0.00548112	0.938501	0.0990846	-0.0064283	0.925858
ENSG00000255185.5	Brain_Nucleus_accumbens_basal_ganglia	1428	0.102465	0.007956	0.999637	0.0990846	-0.0064283	0.925858
ENSG00000255185.5	Brain_Nucleus_accumbens_basal_ganglia	206	0.741155	0.00495891	0.786737	0.0990846	-0.0064283	0.925858
ENSG00000255185.5	Brain_Nucleus_accumbens_basal_ganglia	1397	0.273923	0.00759324	0.999316	0.0990846	-0.0064283	0.925858
ENSG00000255185.5	Brain_Nucleus_accumbens_basal_ganglia	1398	0.0552966	0.00585937	0.975079	0.0990846	-0.0064283	0.925858
ENSG00000255185.5	Brain_Nucleus_accumbens_basal_ganglia	1413	0.151403	0.00713683	0.998368	0.0990846	-0.0064283	0.925858
ENSG00000255185.5	Brain_Nucleus_accumbens_basal_ganglia	1416	0.171691	0.00851438	0.999852	0.0990846	-0.0064283	0.925858
ENSG00000255185.5	Brain_Nucleus_accumbens_basal_ganglia	1047	0.0997814	0.00552654	0.946869	0.0990846	-0.0064283	0.925858
ENSG00000255185.5	Brain_Nucleus_accumbens_basal_ganglia	1434	0.303201	0.00581031	0.971807	0.0990846	-0.0064283	0.925858
ENSG00000255310.2	Brain_Cerebellum	1406	0.730897	-0.00533162	0.736427	0.287454	0.0121748	0.997174
ENSG00000255310.2	Brain_Cerebellum	745	0.499107	-0.00674703	0.965013	0.287454	0.0121748	0.997174
ENSG00000255310.2	Brain_Cerebellum	1371	0.733576	-0.00587945	0.881359	0.287454	0.0121748	0.997174
ENSG00000255310.2	Brain_Cerebellum	1423	0.796326	-0.0050412	0.568774	0.287454	0.0121748	0.997174
ENSG00000255310.2	Brain_Cerebellum	1388	0.750443	-0.00535256	0.722525	0.287454	0.0121748	0.997174
ENSG00000255310.2	Brain_Cerebellum	711	0.61351	-0.00576026	0.781896	0.287454	0.0121748	0.997174
ENSG00000255310.2	Brain_Cerebellum	677	0.329245	-0.00695037	0.973576	0.287454	0.0121748	0.997174
ENSG00000255310.2	Brain_Cerebellum	670	0.392445	-0.00541069	0.664988	0.287454	0.0121748	0.997174
ENSG00000255310.2	Brain_Cerebellum	1400	0.929242	-0.00659598	0.96042	0.287454	0.0121748	0.997174
ENSG00000255556.2	Brain_Nucleus_accumbens_basal_ganglia	677	0.108777	-0.00538054	0.722109	0.339175	0.00923569	0.960699
ENSG00000255556.2	Brain_Nucleus_accumbens_basal_ganglia	1400	0.226957	-0.00613882	0.893957	0.339175	0.00923569	0.960699
ENSG00000255556.2	Brain_Nucleus_accumbens_basal_ganglia	1406	0.255437	-0.00557674	0.786931	0.339175	0.00923569	0.960699
ENSG00000255556.2	Brain_Nucleus_accumbens_basal_ganglia	1371	0.457555	-0.00625393	0.911684	0.339175	0.00923569	0.960699
ENSG00000255556.2	Brain_Nucleus_accumbens_basal_ganglia	745	0.0639758	-0.00484794	0.510323	0.339175	0.00923569	0.960699
ENSG00000255556.2	Brain_Nucleus_accumbens_basal_ganglia	1376	0.185391	-0.00507738	0.619255	0.339175	0.00923569	0.960699
ENSG00000261556.9	Brain_Amygdala	1424	0.249552	0.00674196	0.749234	0.150699	-0.00755152	0.79548
ENSG00000261556.9	Brain_Amygdala	1396	0.19928	0.00897081	0.964984	0.150699	-0.00755152	0.79548
ENSG00000261556.9	Brain_Amygdala	1370	0.105886	0.00643158	0.665498	0.150699	-0.00755152	0.79548
ENSG00000261556.9	Brain_Amygdala	1421	0.0578485	0.00722571	0.842185	0.150699	-0.00755152	0.79548
ENSG00000261556.9	Brain_Amygdala	1413	0.0818482	0.00772624	0.900569	0.150699	-0.00755152	0.79548
ENSG00000261556.9	Brain_Amygdala	1426	0.240629	0.00729218	0.851485	0.150699	-0.00755152	0.79548
ENSG00000261556.9	Brain_Amygdala	1401	0.327418	0.00693884	0.789035	0.150699	-0.00755152	0.79548
ENSG00000261556.9	Brain_Amygdala	1391	0.300142	0.00718402	0.838481	0.150699	-0.00755152	0.79548
ENSG00000261556.9	Brain_Amygdala	1385	0.131205	0.00700849	0.806694	0.150699	-0.00755152	0.79548
ENSG00000261556.9	Brain_Amygdala	1389	0.305578	0.00698473	0.79871	0.150699	-0.00755152	0.79548
ENSG00000261556.9	Brain_Amygdala	1392	0.197794	0.00756927	0.884829	0.150699	-0.00755152	0.79548
ENSG00000261556.9	Brain_Amygdala	1407	0.278581	0.00622466	0.593485	0.150699	-0.00755152	0.79548
ENSG00000261556.9	Brain_Amygdala	1416	0.121288	0.0096522	0.978079	0.150699	-0.00755152	0.79548
ENSG00000261556.9	Brain_Amygdala	1409	0.28056	0.00889074	0.962057	0.150699	-0.00755152	0.79548
ENSG00000261556.9	Brain_Amygdala	1376	0.143613	0.00609731	0.561194	0.150699	-0.00755152	0.79548
ENSG00000261556.9	Brain_Amygdala	1368	0.471812	0.00756927	0.88477	0.150699	-0.00755152	0.79548
ENSG00000261556.9	Brain_Amygdala	1395	0.337583	0.0079859	0.92102	0.150699	-0.00755152	0.79548
ENSG00000261556.9	Brain_Amygdala	1432	0.280977	0.00823693	0.936163	0.150699	-0.00755152	0.79548
ENSG00000261556.9	Brain_Amygdala	1380	0.144398	0.00786643	0.913921	0.150699	-0.00755152	0.79548
ENSG00000261556.9	Brain_Amygdala	1403	0.31517	0.00728316	0.850357	0.150699	-0.00755152	0.79548
ENSG00000261556.9	Brain_Amygdala	1373	0.285031	0.00840712	0.945279	0.150699	-0.00755152	0.79548
ENSG00000261556.9	Brain_Amygdala	1420	0.0592496	0.00779665	0.906056	0.150699	-0.00755152	0.79548
ENSG00000261556.9	Brain_Amygdala	1430	0.356534	0.00732142	0.853944	0.150699	-0.00755152	0.79548
ENSG00000261556.9	Brain_Amygdala	1048	0.124827	0.00606057	0.50981	0.150699	-0.00755152	0.79548
ENSG00000261556.9	Brain_Amygdala	1427	0.17584	0.00811567	0.928386	0.150699	-0.00755152	0.79548
ENSG00000261556.9	Brain_Amygdala	1377	0.296906	0.00657343	0.713598	0.150699	-0.00755152	0.79548
ENSG00000261556.9	Brain_Amygdala	1415	0.171439	0.00825193	0.937061	0.150699	-0.00755152	0.79548
ENSG00000261556.9	Brain_Amygdala	1381	0.235516	0.0103042	0.986049	0.150699	-0.00755152	0.79548
ENSG00000261556.9	Brain_Amygdala	1384	0.127783	0.00744738	0.872107	0.150699	-0.00755152	0.79548
ENSG00000261556.9	Brain_Amygdala	1375	0.168673	0.00899433	0.96656	0.150699	-0.00755152	0.79548
ENSG00000261556.9	Brain_Amygdala	1431	0.151748	0.00868738	0.955622	0.150699	-0.00755152	0.79548
ENSG00000261556.9	Brain_Amygdala	1394	0.177909	0.00809153	0.928672	0.150699	-0.00755152	0.79548
ENSG00000261556.9	Brain_Amygdala	1378	0.112893	0.00827125	0.938221	0.150699	-0.00755152	0.79548
ENSG00000261556.9	Brain_Amygdala	1412	0.342198	0.00669506	0.739347	0.150699	-0.00755152	0.79548
ENSG00000261556.9	Brain_Amygdala	1429	0.10372	0.00855583	0.951219	0.150699	-0.00755152	0.79548
ENSG00000261556.9	Brain_Amygdala	1374	0.265966	0.00921129	0.970344	0.150699	-0.00755152	0.79548
ENSG00000261556.9	Brain_Amygdala	1410	0.134566	0.0085393	0.950292	0.150699	-0.00755152	0.79548
ENSG00000261556.9	Brain_Amygdala	1428	0.0615643	0.0087508	0.957889	0.150699	-0.00755152	0.79548
ENSG00000261556.9	Brain_Amygdala	1386	0.099606	0.00790354	0.914565	0.150699	-0.00755152	0.79548
ENSG00000261556.9	Brain_Amygdala	1397	0.157843	0.00833353	0.941179	0.150699	-0.00755152	0.79548
ENSG00000261556.9	Brain_Amygdala	1393	0.075124	0.00852189	0.94949	0.150699	-0.00755152	0.79548
ENSG00000261556.9	Brain_Amygdala	1408	0.163659	0.00836975	0.94262	0.150699	-0.00755152	0.79548
ENSG00000261556.9	Brain_Amygdala	1405	0.0984567	0.00658881	0.713395	0.150699	-0.00755152	0.79548
ENSG00000261556.9	Brain_Amygdala	1399	0.164391	0.00607646	0.513481	0.150699	-0.00755152	0.79548
ENSG00000261556.9	Brain_Amygdala	1419	0.105169	0.00691241	0.785545	0.150699	-0.00755152	0.79548
ENSG00000261556.9	Brain_Hypothalamus	170	0.097635	0.00471502	0.615968	0.108598	-0.0085551	0.994838
ENSG00000267801.1	Brain_Cerebellum	179	0.0650571	-0.0116722	0.974712	0.246586	-0.00846905	0.599698
ENSG00000280273.2	Brain_Hippocampus	1406	0.956502	0.00596792	0.868344	0.495799	-0.00909821	0.952895
ENSG00000280273.2	Brain_Hippocampus	745	0.433569	0.0051505	0.600215	0.495799	-0.00909821	0.952895
ENSG00000280273.2	Brain_Hippocampus	677	0.411991	0.0055108	0.745295	0.495799	-0.00909821	0.952895
ENSG00000280273.2	Brain_Hippocampus	1400	0.864062	0.0064643	0.937876	0.495799	-0.00909821	0.952895
ENSG00000280273.2	Brain_Hippocampus	211	0.724451	0.00541619	0.52919	0.495799	-0.00909821	0.952895
ENSG00000280273.2	Brain_Hippocampus	1371	0.993047	0.00672883	0.946416	0.495799	-0.00909821	0.952895
ENSG00000280273.2	Brain_Hippocampus	1376	0.875718	0.00574266	0.842838	0.495799	-0.00909821	0.952895
ENSG00000280273.2	Brain_Hippocampus	1388	0.739108	0.00535994	0.705266	0.495799	-0.00909821	0.952895
